# Supplementary material for: Perceptual Cue Weighting Is Influenced by the Listener's Gender and Subjective Evaluations of the Speaker: The Case of English Stop Voicing
Source: Front Psychol. 2022 Apr 20;13:840291. doi: 10.3389/fpsyg.2022.840291 (PMC9067435; doi:10.3389/fpsyg.2022.840291)
Supplement: Supplementary file 1 [file Data_Sheet_1.ZIP]

Archive with 14 entries (14 files):
- B72_F0_1_VOT_1.wav
- B72_F0_1_VOT_2.wav
- B72_F0_1_VOT_3.wav
- B72_F0_1_VOT_4.wav
- B72_F0_1_VOT_5.wav
- B72_F0_1_VOT_6.wav
- B72_F0_1_VOT_7.wav
- B72_F0_2_VOT_1.wav
- B72_F0_2_VOT_2.wav
- B72_F0_2_VOT_3.wav
- B72_F0_2_VOT_4.wav
- B72_F0_2_VOT_5.wav
- B72_F0_2_VOT_6.wav
- B72_F0_2_VOT_7.wav
